# Supplementary material for: Silver(I) Coordination Polymer Ligated by Bipyrazole Me4bpzH2, [Ag(X)(Me4bpzH2)] (X = CF3CO2− and CF3SO3−, Me4bpzH2 = 3,3′,5,5′-Tetramethyl-4,4′-bipyrazole): Anion Dependent Structures and Photoluminescence Properties
Source: Molecules. 2023 Mar 24;28(7):2936. doi: 10.3390/molecules28072936 (PMC10096423; doi:10.3390/molecules28072936)
Supplement: Supplementary file 1 [file molecules-28-02936-s001.zip]

Archive with 1 entries (1 files):
- molecules-2235772-supplementary.pdf
